# Supplementary material for: Association between friendship quality and subjective wellbeing among adolescents: a systematic review
Source: BMC Public Health. 2022 Dec 23;22:2420. doi: 10.1186/s12889-022-14776-4 (PMC9784006; doi:10.1186/s12889-022-14776-4)
Supplement: Supplementary file 4 — Additional file 4. Methodological quality assessment. [file 12889_2022_14776_MOESM4_ESM.xlsx]

## Sheet: Title
Detailed study quality assessment. The first 3 tabs contain the asssessment of all cohort and cross-sectional studies. Last table contains case-control studies.

## Sheet: Cohort & cross-sectional 1-13
Criteria/study	#469 - Field 2001	#15805 - deMatos 2003	#15454 - Kullik 2013	#1361 - Fadda 2015	#5574 - Wong 2001	#9628 - Afifi 2006	#6993 - Vanhalst 2014	#7613 - Jose 2015	#12122 - Cohen 2015	#732 - Oberle 2011	#2298 - Lodder 2017	#7019 - Lambert 2014	#7539 - Laghi 2016	#7517 - Sasikala 2016
research Q or objective clearly stated	yes	yes	yes	yes	yes	yes	yes	yes		yes	yes	yes	yes	yes
study population clearly specified	no	yes	yes	yes	yes	yes	yes	yes		yes	yes	yes	yes	yes
participation rate of eligible persons at least 50%	not reported	yes	no	yes	not reported	not reported	not reported	yes		yes	yes	yes	not reported	not reported
Were all the subjects selected or recruited from the same or similar populations	yes	yes	yes	yes	yes	yes	yes	yes		yes	yes	yes	yes	yes
sample size justification, power description, or variance and effect estimates provided?	NA	NA	NA	NA	NA	yes	NA	NA		NA	NA	NA	NA	NA
were the exposure(s) of interest measured prior to the outcome(s) being measured	no	no	no	no	no	no	no	yes		no	no	no	no	no
Sufficeint time frame for exposure and effect	no	no	no	no	no	no	no	yes		no	no	no	no	no
For exposures that can vary in amount or level, examine different levels of the expos	yes	yes	yes	yes	yes	yes	yes	yes		yes	yes	yes	yes	yes
Were the exposure measures (independent variables) clearly defined, valid, reliable	yes	yes	yes	no	yes	no	yes	yes		yes	yes	yes	yes	yes
Was the exposure(s) assessed more than once over time	no	no	no	no	no	no	yes	yes		no	no	no	no	no
Were the outcome measures (dependent variables) clearly defined, valid, reliable,	yes	no	yes	yes	yes	yes	yes	yes		yes	yes	yes	yes	yes
Were the outcome assessors blinded to the exposure status of participants	no	no	no	no	no	no	no	no		no	no	no	no	no
Was loss to follow-up after baseline 20% or less	NA	NA	NA	NA	no	NA	NA	no		no	no	no	no	no
confounding var measured and adjusted statistically for their impact on the relationship	no	no	no	no	no	no	no	no		NA	yes	yes	NA	NA
not desciptive or correlation*	no	no	yes	yes	yes	yes	yes	yes		yes	yes	yes	yes	yes
using valid measure for all exposure and outcome*	no	no	yes	yes	yes	no	yes	yes		yes	yes	yes	yes	yes
not specific population*	yes	yes	yes	yes	no	yes	yes	yes		yes	yes	yes	yes	yes
Score	6	7	9	9	8	8	10	13		10	13	11	9	9
* Items added by the authors.

## Sheet: Cohort & cross-sectional 14-26
Criteria/study	#7543 - Balluerka 2016	#10436 - Biggs 2010	#1707 - Al-Yagon 2016	#218 - Corsano 2006	#10929 - Kamper 2013	#2409 - Lieb 2017	#6984 - Raboteg-Saric 2014	#10161 - Oppenheimer 2011	#7264 - Huang 2015	#231 - MacPhee 2006	#7016 - Newland 2014	#17627 - Preddy 2012	#7358 - Ang 2016
research Q or objective clearly stated	yes	yes	yes	yes	yes	yes	yes	yes	yes	yes	yes	yes	yes
study population clearly specified	yes	yes	yes	yes	yes	yes	yes	yes	yes	yes	yes	yes	yes
participation rate of eligible persons at least 50%	not reported	not reported	not reported	not reported	not reported	not reported	not reported	yes	not reported	not reported	not reported	not reported	not reported
Were all the subjects selected or recruited from the same or similar populations	yes	yes	yes	yes	yes	no	yes	yes	yes	yes	yes	yes	yes
sample size justification, power description, or variance and effect estimates provided?	NA	NA	NA	NA	NA	NA	NA	NA	NA	NA	NA	NA	NA
were the exposure(s) of interest measured prior to the outcome(s) being measured	no	yes	no	no	yes	no	no	yes	no	no	no	no	no
Sufficeint time frame for exposure and effect	no	yes	no	no	yes	no	no	no	no	no	no	no	no
For exposures that can vary in amount or level, examine different levels of the expos	yes	yes	yes	yes	yes	yes	yes	yes	yes	yes	yes	yes	yes
Were the exposure measures (independent variables) clearly defined, valid, reliable	yes	yes	yes	yes	yes	yes	yes	yes	yes	yes	yes	yes	yes
Was the exposure(s) assessed more than once over time	no	no	no	no	yes	no	no	yes	yes	no	no	no	yes
Were the outcome measures (dependent variables) clearly defined, valid, reliable,	yes	yes	yes	yes	yes	no	yes	yes	yes	yes	yes	yes	yes
Were the outcome assessors blinded to the exposure status of participants	no	no	no	no	no	no	no	no	no	no	no	yes	no
Was loss to follow-up after baseline 20% or less	NA	NA	NA	NA	yes	NA	NA	yes	NA	NA	no	no	NA
confounding var measured and adjusted statistically for their impact on the relationship	no	no	yes	no	no	no	no	no	yes	yes	yes	yes	yes
not desciptive or correlation*	yes	yes	yes	no	yes	yes	no	yes	yes	yes	yes	yes	yes
using valid measure for all exposure and outcome*	yes	yes	yes	yes	yes	yes	yes	yes	yes	yes	yes	yes	yes
not specific population*	yes	yes	yes	yes	yes	no	yes	yes	yes	yes	yes	yes	yes
Score	9	11	10	8	13	6	8	13	11	9	10	11	11
* Items added by the authors.

## Sheet: Cohort & cross-sectional 27-30
Criteria/study	#2562 - McMahon 2020	#6986 - Smokowski 2014	#6734 - Nyarko 2012	#2306 - Spithoven 2017
research Q or objective clearly stated	yes	yes	yes	yes
study population clearly specified	yes	yes	yes	yes
participation rate of eligible persons at least 50%	not reported	not reported	not reported	yes
Were all the subjects selected or recruited from the same or similar populations	yes	yes	yes	yes
sample size justification, power description, or variance and effect estimates provided?	no	no	no	no
were the exposure(s) of interest measured prior to the outcome(s) being measured	no	no	no	no
Sufficeint time frame for exposure and effect	no	no	no	no
For exposures that can vary in amount or level, examine different levels of the expos	yes	yes	yes	yes
Were the exposure measures (independent variables) clearly defined, valid, reliable	yes	yes	yes	no
Was the exposure(s) assessed more than once over time	no	no	no	no
Were the outcome measures (dependent variables) clearly defined, valid, reliable,	yes	yes	yes	yes
Were the outcome assessors blinded to the exposure status of participants	no	no	no	no
Was loss to follow-up after baseline 20% or less	no	no	no	no
confounding var measured and adjusted statistically for their impact on the relationship	no	no	no	no
not desciptive or correlation*	yes	no	no	yes
using valid measure for all exposure and outcome*	yes	yes	yes	yes
not specific population*	yes	yes	no	yes
Score	9	8	7	9
* Items added by the authors.

## Sheet: Cohort & cross-sectional 31 -41
Criteria/study	#18967 - O'Connor 2022	#18932 - Putri 2022	#19032 - Lim 2022	#19786 - Kühner 2021	#19209 - Choe 2022	#19991 - Forgeron 2021	#19554 - Powell 2021	#19294 - Zhao 2021	#19721 - Luijten 2021	#19969 - Gautam 2021	#19494 - Schwartz-Mette 2021
research Q or objective clearly stated	yes	yes	yes	yes	yes	yes	yes	yes	yes	yes	yes
study population clearly specified	yes	yes	yes	yes	yes	yes	yes	yes	yes	yes	yes
participation rate of eligible persons at least 50%	not reported	not reported	not reported	not reported	not reported	yes	not reported	not reported	not reported	not reported	not reported
Were all the subjects selected or recruited from the same or similar populations	yes	yes	yes	yes	yes	yes	yes	yes	yes	yes	yes
sample size justification, power description, or variance and effect estimates provided?	no	no	yes	no	yes	no	yes	no	no	yes	no
were the exposure(s) of interest measured prior to the outcome(s) being measured	no	no	yes	no	yes	no	yes	yes	yes	no	yes
Sufficeint time frame for exposure and effect	no	no	yes	no	yes	no	yes	yes	yes	yes	yes
For exposures that can vary in amount or level, examine different levels of the expos	yes	yes	yes	yes	yes	yes	yes	yes	yes	yes	yes
Were the exposure measures (independent variables) clearly defined, valid, reliable	yes	yes	yes	yes	yes	yes	yes	yes	yes	no	yes
Was the exposure(s) assessed more than once over time	no	no	yes	no	yes	yes	yes	yes	yes	no	yes
Were the outcome measures (dependent variables) clearly defined, valid, reliable,	yes	yes	yes	yes	yes	yes	yes	yes	yes	yes	yes
Were the outcome assessors blinded to the exposure status of participants	NA	NA	NA	NA	NA	NA	NA	NA	NA	NA	NA
Was loss to follow-up after baseline 20% or less	NA	NA	no	NA	no	no	no	no	no	no	no
confounding var measured and adjusted statistically for their impact on the relationship	yes	no	no	no	no	no	yes	no	no	yes	no
not desciptive or correlation*	No	yes	yes	yes	yes	no	yes	no	yes	yes	yes
using valid measure for all exposure and outcome*	yes	yes	yes	yes	yes	yes	yes	yes	yes	yes	yes
not specific population*	No	yes	yes	yes	yes	yes	yes	no	yes	yes	yes
Score	7	9	13	9	13	10	14	10	12	11	12
* Items added by the authors.

## Sheet: Case-control
Criteria/study	#3329 - Whitehouse 2009	#2609 - Chang 2019
research Q or objective clearly stated?	yes	yes
study population clearly specified and defined?	yes	yes
Did the authors include a sample size justification?	no	no
Were controls selected or recruited from the same or similar population that gave rise to the cases (including the same timeframe)?	yes	yes
Were the definitions, inclusion and exclusion criteria, algorithms or processes used to identify or select cases and controls valid, reliable, and implemented consistently across all study participants?	yes	yes
Were the cases clearly defined and differentiated from controls?	yes	yes
If less than 100 percent of eligible cases and/or controls were selected for the study, were the cases and/or controls randomly selected from those eligible?	NA	NA
Was there use of concurrent controls?	no	no
Were the investigators able to confirm that the exposure/risk occurred prior to the development of the condition or event that defined a participant as a case?	no	no
Were the measures of exposure/risk clearly defined, valid, reliable, and implemented consistently (including the same time period) across all study participants?	yes	yes
Were the assessors of exposure/risk blinded to the case or control status of participants?	no	no
Were key potential confounding variables measured and adjusted statistically in the analyses? If matching was used, did the investigators account for matching during study analysis?	no	no
not desciptive or correlation*	no	yes
using valid measure for all exposure and outcome*	yes	yes
not specific population*	no	no
Score	7	8
* Items added by the authors.
